# Supplementary material for: Maternal Obesity and Patterns in Postnatal Diet, Physical Activity and Weight among a Highly Deprived Population in the UK: The GLOWING Pilot Trial
Source: Nutrients. 2023 Aug 30;15(17):3805. doi: 10.3390/nu15173805 (PMC10490453; doi:10.3390/nu15173805)
Supplement: Supplementary file 1 [file nutrients-15-03805-s001.zip]

Archive with 1 entries (1 files):
- nutrients-2550750-supplementary.pdf
